# Supplementary material for: Development and Validation of a Mucosal Antibody (IgA) Test to Identify Persistent Infection with Foot-and-Mouth Disease Virus
Source: Viruses. 2021 May 1;13(5):814. doi: 10.3390/v13050814 (PMC8147266; doi:10.3390/v13050814)
Supplement: Supplementary file 1 [file viruses-13-00814-s001.zip]

Archive with 1 entries (1 files):
- viruses-1185215-supplementary.pdf
